# Supplementary material for: Exploring Biomolecular Self-Assembly with Far-Infrared Radiation
Source: Biomolecules. 2022 Sep 19;12(9):1326. doi: 10.3390/biom12091326 (PMC9496551; doi:10.3390/biom12091326)
Supplement: Supplementary file 1 [file biomolecules-12-01326-s001.zip]

Archive with 1 entries (1 files):
- biomolecules-1903728-supplementary.pdf
